# Supplementary material for: β-Carboxysome bioinformatics: identification and evolution of new bacterial microcompartment protein gene classes and core locus constraints
Source: J Exp Bot. 2017 Apr 17;68(14):3841–55. doi: 10.1093/jxb/erx115 (PMC5853843; doi:10.1093/jxb/erx115)
Supplement: supplementary_table_S1 [file erx115_suppl_supplementary_table_s1.xlsx]

## Sheet: Tabelle1
IMG taxon_oid	Genome Name / Sample Name	status	phylogenetic clade	excluded (incomplete genome)	# CcmK12	# CcmK3	# CcmK4	# CcmK5	# CcmK6	# CcmK5/6*	total BMC-H count	main operon	O=solitary	2nd CcmM	# CcaA
2506485002	Anabaena sp. PCC 7108	Permanent Draft	B1		2	0	0	0	1	0	3	K12tK12tLMNO			0
643348534	Cyanothece sp. PCC 7425	Finished	E		2	0	0	1	1	1	5	K12tK12tLMNO			2
2503982047	Anabaena cylindrica PCC 7122	Finished	B1		2	1	1	0	1	0	5	K12tK12tLMNO			0
2675903261	Anabaena sp. 4-3	Permanent Draft	B1		2	1	1	0	1	0	5	K12tK12tLMNO			0
2509887024	Calothrix desertica PCC 7102	Draft	B1		2	1	1	0	1	0	5	K12tK12tLMNO			4
2507262048	Calothrix sp. PCC 7103	Permanent Draft	B1		2	1	1	0	1	0	5	K12tK12tLMNO			2
2503538021	Chroococcidiopsis thermalis PCC 7203	Finished	B1		2	1	1	0	1	0	5	K12tK12tLMNO			2
2548876996	Fischerella muscicola PCC 7414	Permanent Draft	B1		3	1	1	0	1	0	6	K12tK12tLMNO			1
2509601021	Leptolyngbya sp. 2LT21S03 (Solid & 454 Clean assembly draft 1)	Draft	C3_uns		2	1	1	0	1	0	5	K12tK12tLMNO			2
2517093042	Mastigocladopsis repens PCC 10914	Permanent Draft	B1		2	1	1	0	1	0	5	K12tK12tLMNO			2
648028001	Nostoc azollae 0708	Finished	B1		2	1	1	0	1	0	5	K12tK12tLMNO			0
2648501874	Nostoc piscinale CENA21	Finished	B1		2	1	1	0	1	0	5	K12tK12tLMNO			2
2630969032	Nostoc sp. 996 extraction	Draft	B1		2	1	1	0	1	0	5	K12tK12tLMNO			1
2630968271	Nostoc sp. Hyl-09-2-6 extraction	Draft	B1		2	1	1	0	1	0	5	K12tK12tLMNO			1
2671180707	Nostoc sp. NIES-3756	Finished	B1		2	1	1	0	1	0	5	K12tK12tLMNO			1
2509601032	Nostoc sp. PCC 7524	Finished	B1		2	1	1	0	1	0	5	K12tK12tLMNO			0
2630968269	Nostoc sp. sp2 extraction	Draft	B1		2	1	1	0	1	0	5	K12tK12tLMNO			1
2630969009	Nostoc sp. sp3 extraction	Draft	B1		2	1	1	0	1	0	5	K12tK12tLMNO			1
2551306141	Scytonema hofmanni PCC 7110	Permanent Draft	B1		2	1	1	0	1	0	5	K12tK12tLMNO			0
2648501120	Scytonema millei VB511283	Permanent Draft	B1		2	1	1	0	1	0	5	K12tK12tLMNO			2
2645727633	Scytonema tolypothrichoides VB-61278	Permanent Draft	B1		2	1	1	0	1	0	5	K12tK12tLMNO			2
2617271247	Tolypothrix bouteillei Iicb1	Permanent Draft	B1		2	1	1	0	1	0	5	K12tK12tLMNO			2
2636415724	Tolypothrix campylonemoides VB511288	Permanent Draft	B1		2	1	1	0	1	0	5	K12tK12tLMNO			2
2501533201	Tolypothrix sp. PCC 7601	Draft	B1		2	1	1	0	1	0	5	K12tK12tLMNO			1
2648501203	Tolypothrix sp. PCC 7601	Permanent Draft	B1		2	1	1	0	1	0	5	K12tK12tLMNO			1
2504643013	Crinalium epipsammum PCC 9333	Finished	B3		2	0	0	1	0	0	3	K12tK12tLMNO			1
2627853717	Crocosphaera watsonii WH 0402	Permanent Draft	B2	y	0	0	0	0	0	0	0				1
2509601031	Leptolyngbya boryana PCC 6306	Permanent Draft	D		2	0	0	1	0	0	3	K12tK12tLMN	y	y	2
2558309063	Gloeobacter kilaueensis JS1	Finished	G		2	0	0	0	0	0	2	K12tK12tLMNO			0
637000121	Gloeobacter violaceus PCC 7421	Finished	G		2	0	0	0	0	0	2	K12tK12tLMNO			0
2503754017	Gloeocapsa sp. PCC 7428	Finished	B1		2	0	0	1	0	0	3	K12tK12tLMNO			1
2630968419	Mastigocladus laminosus UU774	Permanent Draft	B1		2	0	0	0	0	0	2	K12tK12tLMN			0
2506210028	Microcoleus vaginatus FGP-2	Permanent Draft	A		2	0	0	0	0	1	3	K12tK12tLMNO			0
2505119011	Microcoleus vaginatus PCC 9802	Draft	A		2	0	0	0	0	1	3	K12tK12tLMNO			0
2508501075	Oscillatoria formosa PCC 6407	Permanent Draft	A		2	0	0	0	0	1	3	K12tK12tLMNO			0
2503982035	Oscillatoria nigro-viridis PCC 7112	Finished	A		2	0	0	0	0	1	3	K12tK12tLMNO			0
2509276047	Oscillatoria sp. PCC 10802	Permanent Draft	A		2	0	0	1	0	0	3	K12tK12tLMNO			1
648276706	Oscillatoria sp. PCC 6506	Permanent Draft	A		2	0	0	0	0	1	3	K12tK12tLMNO			0
2627853604	Phormidesmis sp. BC1401	Draft	D		2	0	0	1	0	0	3	K12tK12tLMNO			0
2547132310	Prochlorothrix hollandica PCC 9006	Permanent Draft	Cx	y	0	0	0	0	0	0	0				0
2504557005	Pseudanabaena sp. PCC 7429	Permanent Draft	F		2	0	0	1	0	0	3	K12tK12tLMNO			1
2622736407	Richelia intracellularis RC01	Permanent Draft	B1	y	0	0	0	0	0	0	0				0
637000312	Synechococcus sp. JA-2-3B'a(2-13)	Finished	G		2	0	0	0	0	0	2	K12tK12tLMNO			0
637000313	Synechococcus sp. JA-3-3Ab	Finished	G		2	0	0	0	0	0	2	K12tK12tLMNO			0
2509276030	Synechococcus sp. PCC 6312	Finished	E		2	0	0	1	0	1	4	K12tK12tLMN	y		0
637000320	Thermosynechococcus elongatus BP-1	Finished	E		2	0	0	1	0	1	4	K12tK12tLMN	y		0
2597489959	Thermosynechococcus sp. NK55a	Finished	E		2	0	0	1	0	1	4	K12tK12tLMN	y		0
2627854162	Trichodesmium thiebautii H9-4	Permanent Draft	A	y	2	0	0	0	0	0	2	K12tK12tLMNO			0
2516653039	Anabaena circinalis AWQC131C (Submitted file with automatic translation by Kostas)	Permanent Draft	B1		2	1	1	0	0	0	4	K12tK12tLMNO			1
2516653040	Anabaena circinalis AWQC310F (Submitted file with automatic translation by Kostas)	Permanent Draft	B1		2	1	1	0	0	0	4	K12tK12tLMNO			1
2561511140	Anabaena sp. 90	Finished	B1		2	1	1	0	0	0	4	K12tK12tLMNO			0
2651869734	Anabaena sp. wa102	Finished	B1		2	1	1	0	0	0	4	K12tK12tLMNO			0
646564504	Anabaena variabilis ATCC 29413	Finished	B1		2	1	1	0	0	0	4	K12tK12tLMNO			1
2630968589	Aphanizomenon flos-aquae 2012/KM/D3	Permanent Draft	B1		2	1	1	0	0	0	4	K12tK12tLMNO			0
2585427799	Aphanizomenon flos-aquae NIES-81	Permanent Draft	B1		2	1	1	0	0	0	4	K12tK12tLMNO			0
2627853929	Aphanocapsa montana BDHKU210001	Permanent Draft	C3		2	1	1	0	0	0	4	K12tK12tLMNO			1
642979357	Arthrospira maxima CS-328	Permanent Draft	A		2	1	1	0	0	0	4	K12tK12tLMNO			0
2507262036	Arthrospira platensis C1 (Draft2 circular genome)	Permanent Draft	A		2	1	1	0	0	0	4	K12tK12tLMNO			0
650377906	Arthrospira platensis NIES-39	Finished	A		2	1	1	0	0	0	4	K12tK12tLMNO			0
645951858	Arthrospira platensis Paraca	Permanent Draft	A	y	2	1	1	0	0	0	4		y		0
648276619	Arthrospira sp. PCC 8005	Permanent Draft	A		2	1	1	0	0	0	4	K12tK12tLMNO			0
2645728008	Arthrospira sp. TJSD091	Permanent Draft	A		2	1	1	0	0	0	4	K12tK12tLMNO			0
2654587977	Calothrix sp. 336/3 null replaces 82363	Finished	B1		2	1	1	0	0	0	4	K12tK12tLMNO			1
2503982036	Calothrix sp. PCC 6303	Finished	B1		2	1	1	0	0	0	4	K12tK12tLMNO			0
2505679032	Calothrix sp. PCC 7507	Finished	B1		2	1	1	0	0	0	4	K12tK12tLMNO			1
2510436000	Chamaesiphon minutus PCC 6605	Finished	B3		2	1	1	0	0	0	4	K12tK12tLMNK3tK4tO		y	0
2551306142	Chlorogloeopsis fritschii PCC 6912	Permanent Draft	B1		2	1	1	0	0	0	4	K12tK12tLMNO			1
2512047082	Chlorogloeopsis fritschii PCC 6912 (243_Cg)	Draft	B1		2	1	1	0	0	0	4	K12tK12tLMNO			1
2509601037	Chlorogloeopsis fritschii PCC 6912 (CLC Draft 2)	Draft	B1		2	1	1	0	0	0	4	K12tK12tLMNO			1
2548877023	Chlorogloeopsis fritschii PCC 9212	Permanent Draft	B1		2	1	1	0	0	0	4	K12tK12tLMNO			1
2651869645	Chroococcales cyanobacterium CENA595	Permanent Draft	B1		2	1	1	0	0	0	4	K12tK12tLMNO			1
2505679029	Chroococcidiopsis sp. PCC 6712	Draft	B2		3	1	1	0	0	0	5	K12tK12tK12tLMN	y		2
2582580518	Composite genome from Lake Mendota Epilimnion pan-assembly MEint.metabat.112	Draft	B1	y	1	1	1	0	0	0	3				0
2582580531	Composite genome from Lake Mendota Epilimnion pan-assembly MEint.metabat.14445	Draft	C3		2	1	1	0	0	0	4	K12tK12tLMNO			1
2582580537	Composite genome from Lake Mendota Epilimnion pan-assembly MEint.metabat.1627	Draft	A		2	1	1	0	0	0	4	K12tK12tLMNO			0
2582580552	Composite genome from Lake Mendota Epilimnion pan-assembly MEint.metabat.2384	Draft	B2		2	1	1	0	0	0	4	K12tK12tLMN	y		1
2582580567	Composite genome from Lake Mendota Epilimnion pan-assembly MEint.metabat.33807	Draft	B1	y	0	1	1	0	0	0	2		y		0
2582580584	Composite genome from Lake Mendota Epilimnion pan-assembly MEint.metabat.548	Draft	B1		2	1	1	0	0	0	4	K12tK12tLMNO			0
2531839001	Crocosphaera watsonii WH 0003	Permanent Draft	B2		2	1	1	0	0	0	4	K12tK12tLMN	y		1
2503283005	Crocosphaera watsonii WH 0003 ((899 contigs))	Draft	B2		2	1	1	0	0	0	4	K12tK12tLMN	y		1
2636415574	Crocosphaera watsonii WH 0005	Permanent Draft	B2	y	2	1	1	0	0	0	4		y		1
2503283007	Crocosphaera watsonii WH 0401 (draft1)	Permanent Draft	B2		2	1	1	0	0	0	4	K12tK12tLMN	y		1
638341074	Crocosphaera watsonii WH 8501	Permanent Draft	B2		2	1	1	0	0	0	4	K12tK12tLMN	y		1
2503283009	Crocosphaera watsonii WH 8501	Draft	B2		2	1	1	0	0	0	4	K12tK12tLMN	y		1
2623620439	Crocosphaera watsonii WH 8501	Draft	B2		2	1	1	0	0	0	4	K12tK12tLMN	y		1
2623620440	Crocosphaera watsonii WH 8502	Draft	B2		2	1	1	0	0	0	4	K12tK12tLMN	y		1
2639763078	Crocosphaera watsonii WH 8502	Permanent Draft	B2		2	1	1	0	0	0	4	K12tK12tLMN	y		1
2503707009	Cyanobacterium aponinum PCC 10605	Finished	B2		2	1	1	0	0	0	4	K12tK12tLMN	y		1
2512564012	cyanobacterium PCC 7702	Permanent Draft	B1		2	1	1	0	0	0	4	K12tK12tLMNO			0
2503283023	Cyanobacterium stanieri PCC 7202	Finished	B2		3	1	1	0	0	0	5	K12tK12tK12tLMN	y		1
2507262054	Cyanothece sp. BH63E, ATCC 51472	Permanent Draft	B2		2	1	1	0	0	0	4	K12tK12tLMN	y		1
641522622	Cyanothece sp. BH68, ATCC 51142	Finished	B2		2	1	1	0	0	0	4	K12tK12tLMN	y		1
640612201	Cyanothece sp. CCY 0110	Permanent Draft	B2		2	1	1	0	0	0	4	K12tK12tLMN	y		2
643348533	Cyanothece sp. PCC 7424	Finished	B2		3	1	1	0	0	0	5	K12tK12tK12tLMN	y		1
648028021	Cyanothece sp. PCC 7822	Finished	B2		3	1	1	0	0	0	5	K12tK12tK12tLMN			2
643348535	Cyanothece sp. PCC 8801	Finished	B2		2	1	1	0	0	0	4	K12tK12tLMN	y		1
644736348	Cyanothece sp. PCC 8802	Finished	B2		2	1	1	0	0	0	4	K12tK12tLMN	y		1
647000233	Cylindrospermopsis raciborskii CS-505	Permanent Draft	B1		2	1	1	0	0	0	4	K12tK12tLMNO			0
2522125119	Cylindrospermopsis raciborskii CS-506	Draft	B1		2	1	1	0	0	0	4	K12tK12tLMNO			0
2522125118	Cylindrospermopsis raciborskii CS-509	Draft	B1		2	1	1	0	0	0	4	K12tK12tLMNO			0
2509601025	Cylindrospermum stagnale PCC 7417	Finished	B1		2	1	1	0	0	0	4	K12tK12tLMNO			0
2509276056	Dactylococcopsis salina PCC 8305	Finished	B2		2	1	1	0	0	0	4	K12tK12tLMN	y		0
2513237000	Dolichospermum circinale ACBU02	Draft	B1		2	1	1	0	0	0	4	K12tK12tLMNO			1
2517572024	Filamentous cyanobacterium ESFC-1	Permanent Draft	B2		2	1	1	0	0	0	4	K12tK12tLMN	y		1
2548876995	Fischerella muscicola SAG 1427-1	Permanent Draft	B1		2	1	1	0	0	0	4	K12tK12tLMNO			1
2505679024	Fischerella sp. JSC-11	Permanent Draft	B1		2	1	1	0	0	0	4	K12tK12tLMNO			0
2516653082	Fischerella sp. PCC 9339	Permanent Draft	B1		2	1	1	0	0	0	4	K12tK12tLMNO			1
2512875027	Fischerella sp. PCC 9431	Permanent Draft	B1		2	1	1	0	0	0	4	K12tK12tLMNO			2
2516143000	Fischerella sp. PCC 9605	Permanent Draft	B1		2	1	1	0	0	0	4	K12tK12tLMNO			1
2548876998	Fischerella thermalis PCC 7521	Permanent Draft	B1		2	1	1	0	0	0	4	K12tK12tLMNO			0
2510065011	Geitlerinema sp. PCC 7105	Permanent Draft	B3_A_uns		2	1	1	0	0	0	4	K12tK12tLMN	y		1
2503538020	Geitlerinema sp. PCC 7407	Finished	D		2	1	1	0	0	0	4	K12tK12tLMNO			1
2509601046	Geminocystis herdmanii PCC 6308	Permanent Draft	B2		2	1	1	0	0	0	4	K12tK12tLMN	y		1
2675903523	Geminocystis sp. NIES-3708	Finished	B2		2	1	1	0	0	0	4	K12tK12tLMN	y		1
2671180423	Geminocystis sp. NIES-3709	Finished	B2		2	1	1	0	0	0	4	K12tK12tLMN	y		1
2508501033	Gloeocapsa sp. PCC 73106	Permanent Draft	B2		3	1	1	0	0	0	5	K12tK12tK12tLMN	y		0
2503538028	Halothece sp. PCC 7418	Finished	B2		2	1	1	0	0	0	4	K12tK12tLMN	y		0
2529292566	Hapalosiphon welwitschii UH strain IC-52-3	Draft	B1		2	1	1	0	0	0	4	K12tK12tLMNO			2
2627853647	Hassallia byssoidea VB512170	Permanent Draft	B1		2	1	1	0	0	0	4	K12tK12tLMNO			2
2576861623	Leptolyngbya sp. Heron Island J	Permanent Draft	C3		2	1	1	0	0	0	4	K12tK12tLMNO		y	1
2617271295	Leptolyngbya sp. KIOST-1	Permanent Draft	C3		2	1	1	0	0	0	4	K12tK12tLMNO			1
2681813363	Leptolyngbya sp. O-77	Finished	C3_uns		1	1	1	0	0	0	3	K12tLMNO			1
2517572073	Leptolyngbya sp. PCC 6406	Permanent Draft	C3		2	1	1	0	0	0	4	K12tK12tLMNO		y	1
2509601039	Leptolyngbya sp. PCC 7375	Permanent Draft	C3		2	1	1	0	0	0	4	K12tK12tLMNO		y	1
2503754048	Leptolyngbya sp. PCC 7376	Finished	B2		2	1	1	0	0	0	4	K12tK12tLMN	y		1
2576861326	Lyngbya aestuarii BL J	Permanent Draft	A		2	1	1	0	0	0	4	K12tK12tLMNO			0
2636415444	Lyngbya confervoides BDU141951	Permanent Draft	C3		2	1	1	0	0	0	4	K12tK12tLMNO			1
2506381026	Lyngbya majuscula 3L	Permanent Draft	B3		2	1	1	0	0	0	4	K12tK12tLMN	y		1
639857035	Lyngbya sp. PCC 8106	Permanent Draft	A		2	1	1	0	0	0	4	K12tK12tLMNO			0
2509601027	Microchaete sp. PCC 7126	Permanent Draft	B1		2	1	1	0	0	0	4	K12tK12tLMNO			0
647533184	Microcoleus chthonoplastes PCC 7420	Permanent Draft	B2		2	1	1	0	0	0	4	K12tK12tLMNO			1
2509276031	Microcoleus sp. PCC 7113	Finished	B3		2	1	1	0	0	0	4	K12tK12tLMNO		y	2
2531839658	Microcystis aeruginosa DIANCHI905	Permanent Draft	B2		2	1	1	0	0	0	4	K12tK12tLMN	y		1
2645727547	Microcystis aeruginosa NIES-2549	Finished	B2		2	1	1	0	0	0	4	K12tK12tLMN	y		1
2645727866	Microcystis aeruginosa NIES-44	Permanent Draft	B2		2	1	1	0	0	0	4	K12tK12tLMN	y		1
641522640	Microcystis aeruginosa NIES-843	Finished	B2		2	1	1	0	0	0	4	K12tK12tLMN	y		2
2585427674	Microcystis aeruginosa PCC 7005	Permanent Draft	B2		2	1	1	0	0	0	4	K12tK12tLMN	y		1
2510917005	Microcystis aeruginosa PCC 7806	Draft	B2		2	1	1	0	0	0	4	K12tK12tLMN	y		1
2537562156	Microcystis aeruginosa PCC 7941	Permanent Draft	B2		2	1	1	0	0	0	4	K12tK12tLMN	y		1
2534681687	Microcystis aeruginosa PCC 9432	Permanent Draft	B2		2	1	1	0	0	0	4	K12tK12tLMN	y		1
2537562159	Microcystis aeruginosa PCC 9443	Permanent Draft	B2		2	1	1	0	0	0	4	K12tK12tLMN	y		2
2534681681	Microcystis aeruginosa PCC 9701	Permanent Draft	B2		2	1	1	0	0	0	4	K12tK12tLMN	y		1
2534681680	Microcystis aeruginosa PCC 9717	Permanent Draft	B2		2	1	1	0	0	0	4	K12tK12tLMN	y		1
2534681685	Microcystis aeruginosa PCC 9806	Permanent Draft	B2		2	1	1	0	0	0	4	K12tK12tLMN	y		1
2534681684	Microcystis aeruginosa PCC 9807	Permanent Draft	B2		2	1	1	0	0	0	4	K12tK12tLMN	y		2
2534681683	Microcystis aeruginosa PCC 9808	Permanent Draft	B2		2	1	1	0	0	0	4	K12tK12tLMN	y		1
2534681682	Microcystis aeruginosa PCC 9809	Permanent Draft	B2		2	1	1	0	0	0	4	K12tK12tLMN	y		0
2545824749	Microcystis aeruginosa SPC777	Permanent Draft	B2		2	1	1	0	0	0	4	K12tK12tLMN	y		0
2541047129	Microcystis aeruginosa TAIHU98	Permanent Draft	B2		2	1	1	0	0	0	4	K12tK12tLMN	y		1
2645727631	Microcystis panniformis FACHB-1757	Finished	B2		2	1	1	0	0	0	4	K12tK12tLMN	y		2
2531839541	Microcystis sp. T1-4	Permanent Draft	B2		2	1	1	0	0	0	4	K12tK12tLMN	y		1
2515154003	Moorea bouillonii PNG5-198	Draft	B3		2	1	1	0	0	0	4	K12tK12tLMN	y		1
2630969007	Moorea bouillonii-heterotrophic bacteria co-culture from Papua New Guinea (One linear chromosome and 12 unmapped contigs)	Draft	B3		2	1	1	0	0	0	4	K12tK12tLMN	y		1
2630969006	Moorea producens-heterotrophic bacteria co-culture from Cura?ao (One linear chromosome and 78 unmapped contigs)	Draft	B3		2	1	1	0	0	0	4	K12tK12tLMN	y		1
2630968265	Moorea producens-heterotrophic bacteria co-culture from Jamaica (Final Draft of Linear Chromosome and 2 Linear Plasmid Scaffolds)	Draft	B3		2	1	1	0	0	0	4	K12tK12tLMN	y		1
2630968268	Moorea producens-heterotrophic bacteria co-culture from Palmyra Atoll (Complete Genome, 1 Circular Chromosome and 1 Circular Plasmid)	Draft	B3		2	1	1	0	0	0	4	K12tK12tLMN	y		1
2597490276	Myxosarcina sp. GI1	Permanent Draft	B2		2	1	1	0	0	0	4	K12tK12tLMN	y		1
2509601026	Nodosilinea nodulosa PCC 7104	Permanent Draft	C3		2	2	1	0	0	0	5	K12tK12tLMNO			1
2562617131	Nodularia spumigena CCY9414	Finished	B1		2	1	1	0	0	0	4	K12tK12tLMNO			0
639857037	Nodularia spumigena CCY9414	Permanent Draft	B1		2	1	1	0	0	0	4	K12tK12tLMNO			0
642555144	Nostoc punctiforme PCC 73102	Finished	B1		2	1	1	0	0	0	4	K12tK12tLMNO			1
2630969011	Nostoc sp. Hyl-06-6-4 extraction	Draft	B1		2	1	1	0	0	0	4	K12tK12tLMNO			1
2503707008	Nostoc sp. PCC 7107	Finished	B1		2	1	1	0	0	0	4	K12tK12tLMNO			2
637000199	Nostoc sp. PCC 7120	Finished	B1		2	1	1	0	0	0	4	K12tK12tLMNO			0
2509276028	Oscillatoria acuminata PCC 6304	Finished	A		2	1	1	0	0	0	4	K12tK12tLMNO			0
2510065010	Oscillatoriales sp. JSC-12	Permanent Draft	D_uns		2	1	1	0	0	0	4	K12tK12tLMNO			1
2608642203	Phormidesmis priestleyi ANA	Draft	C3		2	1	1	0	0	0	4	K12tK12tLMNO			1
2608642208	Phormidium sp. OSCR	Draft	B3_A_uns		2	1	1	0	0	0	4	K12tK12tLMN	y		1
2503242000	Planktothrix agardhii NIVA-CYA 126/8	Permanent Draft	A		2	1	1	0	0	0	4	K12tK12tLMNO			1
2602041639	Planktothrix agardhii NIVA-CYA 15	Permanent Draft	A		2	1	1	0	0	0	4	K12tK12tLMNO			1
2506381012	Planktothrix agardhii NIVA-CYA 34	Permanent Draft	A		2	1	1	0	0	0	4	K12tK12tLMNO			1
2523533592	Planktothrix agardhii NIVA-CYA 56/3	Permanent Draft	A		2	1	1	0	0	0	4	K12tK12tLMNO			1
2600254967	Planktothrix mougeotii NIVA-CYA 405	Permanent Draft	A		2	1	1	0	0	0	4	K12tK12tLMNO			1
2505679099	Planktothrix NIVA-CYA405	Draft	A		2	1	1	0	0	0	4	K12tK12tLMNO			1
2505679100	Planktothrix NIVA-CYA406	Draft	A		2	1	1	0	0	0	4	K12tK12tLMNO			1
2602041638	Planktothrix prolifica NIVA-CYA 406	Permanent Draft	A		2	1	1	0	0	0	4	K12tK12tLMNO			1
2512875029	Planktothrix prolifica NIVA-CYA 540 (Draft1)	Permanent Draft	A		2	1	1	0	0	0	4	K12tK12tLMNO			1
2506381013	Planktothrix prolifica NIVA-CYA 98	Permanent Draft	A		2	1	1	0	0	0	4	K12tK12tLMNO			1
2602041655	Planktothrix rubescens NIVA-CYA 407	Permanent Draft	A		2	1	1	0	0	0	4	K12tK12tLMNO			1
2506381002	Planktothrix sp. 585	Draft	A		2	1	1	0	0	0	4	K12tK12tLMNO			1
2506381000	Planktothrix sp. NIVA CYA 15	Draft	A		2	1	1	0	0	0	4	K12tK12tLMNO			1
2523533593	Planktothrix sp. NIVA-CYA407	Draft	A		2	1	1	0	0	0	4	K12tK12tLMNO			1
2507262029	Planktothrix sp. st147	Draft	A		2	1	1	0	0	0	4	K12tK12tLMNO			1
2509601013	Pleurocapsa sp. PCC 7319	Permanent Draft	B2		3	1	1	0	0	0	5	K12tK12tK12tLMN	y		1
2509276061	Pleurocapsa sp. PCC 7327	Finished	B2		2	1	1	0	0	0	5	K12tK12tLMN	y		1
2510461037	Prochloron didemni P1-Palau	Draft	B2		2	1	1	0	0	0	4	K12tK12tLMN	y		0
2617271213	Prochloron didemni P2-Fiji	Permanent Draft	B2		2	1	1	0	0	0	4	K12tK12tLMN	y		0
2510461039	Prochloron didemni P3-Palau (P3)	Draft	B2	y	1	1	1	0	0	0	3		y		0
2600255115	Prochloron didemni P3-Solomon	Permanent Draft	B2	y	1	1	1	0	0	0	3		y		0
2510461040	Prochloron didemni P4-Palau (P4)	Draft	B2		2	1	1	0	0	0	4	K12tK12tLMN	y		0
2600255113	Prochloron didemni P4-Papua_New_Guinea	Permanent Draft	B2		2	1	1	0	0	0	4	K12tK12tLMN	y		0
2509276045	Prochlorothrix hollandica PCC 9006	Permanent Draft	Cx		2	1	1	0	0	0	4	K12tK12tLMNO			0
2506783054	Pseudanabaena sp. PCC 6802	Permanent Draft	F		2	1	1	0	0	0	4	K12tK12tLMN	y		2
2504643012	Pseudanabaena sp. PCC 7367	Finished	F		2	1	1	0	0	0	4	K12tK12tLMNO			0
647000303	Raphidiopsis brookii D9	Permanent Draft	B1		2	1	1	0	0	0	4	K12tK12tLMNO			0
2579778779	Richelia intracellularis HH01	Permanent Draft	B1		2	1	1	0	0	0	4	K12tK12tLMNO			0
2600255025	Richelia intracellularis HM01	Permanent Draft	B1	y	2	1	1	0	0	0	4				0
2510065008	Rivularia sp. PCC 7116	Finished	B1		2	1	1	0	0	0	4	K12tK12tLMNO			1
2627853561	Roseofilum sp. BLZ4_bin2 Ga0079929	Draft	C3		2	1	1	0	0	0	4	K12tK12tLMNO			0
2627853562	Roseofilum sp. BLZD_bin1 Ga0079930	Draft	C3		2	1	1	0	0	0	4	K12tK12tLMNO			0
2627853559	Roseofilum sp. Cyano_bin5 Ga0079927	Draft	C3	y	0	1	1	0	0	0	2				0
2627853560	Roseofilum sp. Guam_bin12 Ga0079928	Draft	C3		2	1	1	0	0	0	4	K12tK12tLMNO			0
2627853563	Roseofilum sp. LKpool_bin4 Ga0079931	Draft	C3		2	1	1	0	0	0	4	K12tK12tLMN			0
2524023186	Rubidibacter lacunae KORDI 51-2 (k51_img_annotated_130412)	Permanent Draft	B2		2	1	1	0	0	0	4	K12tK12tLMNO		y	0
2507262016	Scytonema hofmanni UTEX 2349	Permanent Draft	B1		2	1	1	0	0	0	4	K12tK12tLMNO			1
2506520014	Spirulina major PCC 6313	Draft	B2		2	1	1	0	0	0	4	K12tK12tLMN	y		0
2506520011	Spirulina subsalsa PCC 9445	Permanent Draft	B2		2	1	1	0	0	0	4	K12tK12tLMN	y		1
2503754019	Stanieria cyanosphaera PCC 7437	Finished	B2		3	1	1	0	0	0	5	K12tK12tK12tLMN	y		2
637000307	Synechococcus elongatus PCC 6301	Finished	C2		1	1	1	0	0	0	3	K12tLMNO			1
637000308	Synechococcus elongatus PCC 7942	Finished	C2		1	1	1	0	0	0	3	K12tLMNO			1
2517572104	Synechococcus leopoliensis UTEX 625a	Draft	C2		1	1	1	0	0	0	3	K12tLMNO			1
2585428034	Synechococcus sp. NKBG 042902	Permanent Draft	B2		2	1	1	0	0	0	4	K12tK12tLMN	y		1
2579778681	Synechococcus sp. NKBG15041c	Permanent Draft	B2		2	1	1	0	0	0	4	K12tK12tLMN	y		1
641522654	Synechococcus sp. PCC 7002	Finished	B2		2	1	1	0	0	0	4	K12tK12tLMN	y		1
2504643000	Synechococcus sp. PCC 7003	Draft	B2		2	1	1	0	0	0	4	K12tK12tLMN	y		1
2504643001	Synechococcus sp. PCC 7117	Draft	B2		2	1	1	0	0	0	4	K12tK12tLMN	y		1
2504643003	Synechococcus sp. PCC 73109	Draft	B2		2	1	1	0	0	0	4	K12tK12tLMN	y		1
647533236	Synechococcus sp. PCC 7335	Permanent Draft	C3		2	1	1	0	0	0	4	K12tK12tLMNO			1
2506520048	Synechococcus sp. PCC 7336	Permanent Draft	G		2	1	1	0	0	0	4	K12tK12tLMNO			1
2508501041	Synechococcus sp. PCC 7502	Finished	F		2	1	1	0	0	0	4	K12tK12tLMN	y		0
2504643002	Synechococcus sp. PCC 8807	Draft	B2		2	1	1	0	0	0	4	K12tK12tLMN	y		1
2630968581	Synechococcus sp. UTEX 2973	Finished	C2		1	1	1	0	0	0	3	K12tLMNO			1
651053076	Synechocystis sp. GT-S, PCC 6803	Finished	B2		2	1	1	0	0	0	4	K12tK12tLMN	y		1
2568526149	Synechocystis sp. PCC 6714	Permanent Draft	B2		2	1	1	0	0	0	4	K12tK12tLMN			1
637000315	Synechocystis sp. PCC 6803	Finished	B2		2	1	1	0	0	0	4	K12tK12tLMN	y		1
2561511183	Synechocystis sp. PCC 6803	Finished	B2		2	1	1	0	0	0	4	K12tK12tLMN	y		1
2514885032	Synechocystis sp. PCC 6803 (updateJune2012)	Finished	B2		2	1	1	0	0	0	4	K12tK12tLMN	y		1
2513237196	Synechocystis sp. PCC 6803, GT-I	Finished	B2		2	1	1	0	0	0	4	K12tK12tLMN	y		1
2513237195	Synechocystis sp. PCC 6803, PCC-N	Finished	B2		2	1	1	0	0	0	4	K12tK12tLMN	y		1
2524023216	Synechocystis sp. PCC 6803, PCC-P	Finished	B2		2	1	1	0	0	0	4	K12tK12tLMN	y		1
2517572074	Synechocystis sp. PCC 7509	Permanent Draft	B1		2	1	1	0	0	0	4	AK12tK12tLMNO			1
2639763089	Trichodesmium erythraeum 21-75	Permanent Draft	A		2	1	1	0	0	0	4	K12tK12tLMN	y		0
637000329	Trichodesmium erythraeum IMS101	Finished	A		2	1	1	0	0	0	4	K12tK12tLMNO			0
2627853943	Trichodesmium erythraeum IMS101	Draft	A		2	1	1	0	0	0	4	K12tK12tLMNO			0
2529292565	Westiella intricata UH HT-29-1	Draft	B1		2	1	1	0	0	0	4	K12tK12tLMNO			2
2508501034	Xenococcus sp. PCC 7305	Permanent Draft	B2		2	1	1	0	0	0	4	K12tK12tLMN	y		0
2513237397	Acaryochloris sp CCMEE 5410	Permanent Draft	E		2	1	2	0	0	0	5	K12tK12tLMNO		y	2
2630968270	Nostoc sp. Pleu-09-321 extraction	Draft	B1		2	2	2	0	0	0	6	K12tK12tLMNO			1
641228474	Acaryochloris marina MBIC11017	Finished	E		2	1	3	0	0	0	6	K12tK12tLMNO		y	2
