# Supplementary material for: β-Carboxysome bioinformatics: identification and evolution of new bacterial microcompartment protein gene classes and core locus constraints
Source: J Exp Bot. 2017 Apr 17;68(14):3841–55. doi: 10.1093/jxb/erx115 (PMC5853843; doi:10.1093/jxb/erx115)
Supplement: supplementary_table_S2 [file erx115_suppl_supplementary_table_s2.xlsx]

## Sheet: Tabelle1
Table S2: Correlation of expression of the rbcL gene with genes from the main carboxysome locus. Analyzed datasets are sorted by the genome position of rbcL in the respective species.
				Pearson correlation with genes on main operon
	Species	Clade	# datasets	rbcL	ccmK1/2
rbcL on main locus	S. elongatus 7942.1	C2	7	0.840606	0.818923
	S. elongatus 7942.2	C2	13	0.895175	0.918245
	Synechocystis 7002	B2	8	0.486948	0.524098
rbcL satellite	Ana. variabilis 29413	B1	18	0.637144	0.88779
	Arthro. platensis C1	A	6	0.485501	0.381256
	Nostoc sp 7120.1	B1	6	0.740977	0.913468
	Nostoc sp 7120.2	B1	4	-0.0246177	0.903644
	Cyanothece 51142	B2	12	0.798177	0.844657
	Microcystis 7806	B2	33	0.899953	0.915671
	Synechocystis 6803	B2	117	0.37	0.765195
