# Supplementary material for: β-Carboxysome bioinformatics: identification and evolution of new bacterial microcompartment protein gene classes and core locus constraints
Source: J Exp Bot. 2017 Apr 17;68(14):3841–55. doi: 10.1093/jxb/erx115 (PMC5853843; doi:10.1093/jxb/erx115)
Supplement: supplementary_table_S3 [file erx115_suppl_supplementary_table_s3.xlsx]

## Sheet: Tabelle1
Table S3: IMG gene IDs of amino acid sequences used to create HMM logos
CsoS1A/B/C	CsoS1D	CsoS1E	EutM	CcmK12	CcmK3	CcmK4	CcmO
637440963	637440961	637440970	2714134389	2509421210	2517695526	637798691	637799857
639886470	641284908	637445830	2501722089	2507089881	2509706846	2507502582	2517693310
639889658	637445839	638959722	2643250694	2509706616	648387219	2507086666	647571402
637775348	637775346	2501963752	2526887338	2509706617	2507502583	648387218	637459484
638962067	647835974	2503038286	2708040711	2507499730	2509424489	2509424488	2507499295
640543029	638962065	638962074	2694430935	2512978028	637798690	2509706847	2509707939
637771806	639889656	639889666	2628995604	637231231	2503611506	2517694625	2509421214
637445837	639019975	637775355		2505799013	2507086667	647565415	2507089844
641284910	640543027	2501991732		647571396	2512976425	637230677	648389912
639019977	638115558	650132297		648389916	637230676	2505801428	2512978024
640086316	637771808	640545765		2503611263	2505801429	2512976426	637231227
637688771	639886468	639019984		2517693306	647565417	2503611505	2505799009
640083880	637447902	638115548		2507089882			2503611259
637447900	640086313	640543036		2517693305
637797069	637688769	637447893		637459489
640078317	640083878	640086324		2503611264
640943233	637449554	637771799		2512978029
640160155	637797067	639886477		2505799014
640080290	647673561	641284917		637231232
637449556	640078315	637688778		2509421209
640545758	640160153	640083887		647571395
638959729	640080288			2509706618
	640943231			2507499731
	640545754			648389917
	647589074			637799853
	250303829			637459488
	250475809
	250476007
	638960793
